# Supplementary material for: Are Urologists Ready for Interpretation of Multiparametric MRI Findings? A Prospective Multicentric Evaluation
Source: Diagnostics (Basel). 2022 Nov 1;12(11):2656. doi: 10.3390/diagnostics12112656 (PMC9689928; doi:10.3390/diagnostics12112656)
Supplement: Supplementary file 1 [file diagnostics-12-02656-s001.zip]

Archive with 1 entries (1 files):
- diagnostics-1949221-supplementary.pdf
